# Supplementary material for: Breathe Better After COVID: The Impact of a Two-Week Pulmonary Rehabilitation Program on Pulmonary Function, Inflammatory Markers, and Quality of Life in Post-COVID Syndrome
Source: J Clin Med. 2025 Jun 26;14(13):4533. doi: 10.3390/jcm14134533 (PMC12250514; doi:10.3390/jcm14134533)
Supplement: Supplementary file 1 [file jcm-14-04533-s001.zip]

Archive with 1 entries (1 files):
- jcm-3678916-supplementary.pdf
